# Supplementary material for: Nanofibrous Vildagliptin/PLGA Membranes Accelerate Diabetic Wound Healing by Angiogenesis
Source: Pharmaceuticals (Basel). 2022 Nov 4;15(11):1358. doi: 10.3390/ph15111358 (PMC9696371; doi:10.3390/ph15111358)
Supplement: Supplementary file 1 [file pharmaceuticals-15-01358-s001.zip]

Archive with 1 entries (1 files):
- pharmaceuticals-1982469-supplementary.pdf
